# Supplementary material for: Quantitative trait locus mapping of fruit aroma compounds in cucumber (Cucumber sativus L.) based on a recombinant inbred line population
Source: Hortic Res. 2022 Jul 6;9:uhac151. doi: 10.1093/hr/uhac151 (PMC9527598; doi:10.1093/hr/uhac151)
Supplement: Web_Material_uhac151 [file web_material_uhac151.zip]

Archive with 8 entries (8 files):
- Supplemental Figure.docx
- Table S1.xlsx
- Table S2.xlsx
- Table S3.xlsx
- Table S4.xlsx
- Table S5.xlsx
- Table S6.xlsx
- Table S7.xlsx
