# Supplementary material for: Quantitative trait locus mapping of fruit aroma compounds in cucumber (Cucumber sativus L.) based on a recombinant inbred line population
Source: Hortic Res. 2022 Jul 6;9:uhac151. doi: 10.1093/hr/uhac151 (PMC9527598; doi:10.1093/hr/uhac151)
Supplement: Web_Material_uhac151 [file web_material_uhac151.zip › Table S1.xlsx]

## Sheet: Sheet1
Table S1: Correlation analysis of the aroma compound contents of RIL population fruits in 2019 year.
	Hexanal	2-Hexenal	1-Hexanol	(Z)-3-Hexen-1-ol	Nonanal	(E)-4-Nonenal	(E)-6-Nonenal	(Z)-2-Nonenal	(Z,Z)-3,6-Nonadienal	(E)-2-Nonenal	(E,Z)-2,6-Nonadienal	(E,E)-2,4-Nonadienal	1-Nonanol	(Z)-3-Nonen-1-ol	2-Nonen-1-ol	(Z)-6-Nonen-1-ol	(E)-6-Nonen-1-ol	(E,Z)-3,6-Nonadien-1-ol	(E,Z)-2,6-Nonadien-1-ol
Hexanal	1	.499**	0.20998	.315**	0.206553	-0.00327305	.227*	0.121147	0.143129	0.148031	0.210514	.284*	0.122985	.331**	0.119017	.267*	0.14254	.373**	0.105737
2-Hexenal	.499**	1	.611**	.604**	.394**	0.00134562	.311**	.381**	.344**	.399**	.422**	.447**	.455**	.328**	.404**	.490**	.320**	.293**	.346**
1-Hexanol	0.20998	.611**	1	.801**	.275*	0.071015	0.088232	0.104286	0.000919208	0.115188	0.129183	.323**	.651**	.443**	.474**	.454**	.462**	.301**	.405**
(Z)-3-Hexen-1-ol	.315**	.604**	.801**	1	.307**	-0.0224952	0.132206	0.0723112	-0.0311124	0.082622	0.0931398	.251*	.542**	.416**	.353**	.430**	.396**	.332**	.306**
Nonanal	0.206553	.394**	.275*	.307**	1	0.0030884	.862**	.592**	.503**	.597**	.551**	.577**	.691**	.518**	.550**	.685**	.598**	.373**	.380**
(E)-4-Nonenal	-0.00327305	0.00134562	0.071015	-0.0224952	0.0030884	1	0.0769552	0.132029	.220*	0.153586	.316**	0.195365	.286*	0.146086	.448**	.271*	.446**	.354**	.580**
(E)-6-Nonenal	.227*	.311**	0.088232	0.132206	.862**	0.0769552	1	.502**	.617**	.527**	.638**	.473**	.566**	.437**	.471**	.668**	.654**	.461**	.416**
(Z)-2-Nonenal	0.121147	.381**	0.104286	0.0723112	.592**	0.132029	.502**	1	.884**	.995**	.893**	.720**	.463**	.372**	.548**	.297**	.308**	.292**	.400**
(Z,Z)-3,6-Nonadienal	0.143129	.344**	0.000919208	-0.0311124	.503**	.220*	.617**	.884**	1	.903**	.959**	.585**	.397**	.282*	.508**	.335**	.412**	.379**	.486**
(E)-2-Nonenal	0.148031	.399**	0.115188	0.082622	.597**	0.153586	.527**	.995**	.903**	1	.918**	.720**	.475**	.372**	.568**	.312**	.342**	.312**	.435**
(E,Z)-2,6-Nonadienal	0.210514	.422**	0.129183	0.0931398	.551**	.316**	.638**	.893**	.959**	.918**	1	.673**	.532**	.404**	.645**	.428**	.527**	.497**	.604**
(E,E)-2,4-Nonadienal	.284*	.447**	.323**	.251*	.577**	0.195365	.473**	.720**	.585**	.720**	.673**	1	.604**	.689**	.665**	.493**	.482**	.588**	.511**
1-Nonanol	0.122985	.455**	.651**	.542**	.691**	.286*	.566**	.463**	.397**	.475**	.532**	.604**	1	.648**	.885**	.720**	.867**	.566**	.770**
(Z)-3-Nonen-1-ol	.331**	.328**	.443**	.416**	.518**	0.146086	.437**	.372**	.282*	.372**	.404**	.689**	.648**	1	.555**	.602**	.543**	.863**	.399**
2-Nonen-1-ol	0.119017	.404**	.474**	.353**	.550**	.448**	.471**	.548**	.508**	.568**	.645**	.665**	.885**	.555**	1	.613**	.823**	.581**	.916**
(Z)-6-Nonen-1-ol	.267*	.490**	.454**	.430**	.685**	.271*	.668**	.297**	.335**	.312**	.428**	.493**	.720**	.602**	.613**	1	.776**	.640**	.574**
(E)-6-Nonen-1-ol	0.14254	.320**	.462**	.396**	.598**	.446**	.654**	.308**	.412**	.342**	.527**	.482**	.867**	.543**	.823**	.776**	1	.662**	.852**
(E,Z)-3,6-Nonadien-1-ol	.373**	.293**	.301**	.332**	.373**	.354**	.461**	.292**	.379**	.312**	.497**	.588**	.566**	.863**	.581**	.640**	.662**	1	.571**
(E,Z)-2,6-Nonadien-1-ol	0.105737	.346**	.405**	.306**	.380**	.580**	.416**	.400**	.486**	.435**	.604**	.511**	.770**	.399**	.916**	.574**	.852**	.571**	1
*, p ≤ 0.05; **, p ≤ 0.01.
