# Supplementary material for: Quantitative trait locus mapping of fruit aroma compounds in cucumber (Cucumber sativus L.) based on a recombinant inbred line population
Source: Hortic Res. 2022 Jul 6;9:uhac151. doi: 10.1093/hr/uhac151 (PMC9527598; doi:10.1093/hr/uhac151)
Supplement: Web_Material_uhac151 [file web_material_uhac151.zip › Table S2.xlsx]

## Sheet: Sheet1
Table S2: Correlation analysis of the aroma compound contents of RIL population fruits in 2020 year.
	Hexanal	2-Hexenal	1-Hexanol	(Z)-3-Hexen-1-ol	Nonanal	(E)-4-Nonenal	(E)-6-Nonenal	(Z,Z)-3,6-Nonadienal	(E)-2-Nonenal	(E,Z)-2,6-Nonadienal	(E,E)-2,4-Nonadienal	1-Nonanol	(Z)-3-Nonen-1-ol	2-Nonen-1-ol	(E)-6-Nonen-1-ol	(E,Z)-3,6-Nonadien-1-ol	(E,Z)-2,6-Nonadien-1-ol
Hexanal	1	.569**	.228*	0.188749	0.111844	-.217*	0.0410158	0.0565651	.246*	.257**	.410**	-0.117673	0.162398	-0.104573	-0.148061	0.0357367	-0.190423
2-Hexenal	.569**	1	.371**	.501**	.341**	-0.0656836	.359**	.447**	.371**	.467**	.496**	-0.0568995	-0.00332125	0.103933	0.0271012	0.0300788	0.148984
1-Hexanol	.228*	.371**	1	.588**	.420**	0.13136	.344**	-0.0455547	-0.000418125	0.161761	0.167262	.480**	.331**	.356**	.495**	0.176839	.363**
(Z)-3-Hexen-1-ol	0.188749	.501**	.588**	1	.345**	0.0552162	.348**	-0.00958265	-0.0131736	0.172746	0.149355	.271**	.213*	.235*	.325**	.199*	.292**
Nonanal	0.111844	.341**	.420**	.345**	1	0.134331	.914**	.370**	.453**	.483**	.413**	.587**	.533**	.482**	.602**	.427**	.390**
(E)-4-Nonenal	-.217*	-0.0656836	0.13136	0.0552162	0.134331	1	0.177718	0.0867464	0.0318772	0.174891	0.0366364	.235*	.268**	.290**	.307**	.360**	.373**
(E)-6-Nonenal	0.0410158	.359**	.344**	.348**	.914**	0.177718	1	.425**	.373**	.495**	.371**	.539**	.515**	.464**	.634**	.499**	.469**
(Z,Z)-3,6-Nonadienal	0.0565651	.447**	-0.0455547	-0.00958265	.370**	0.0867464	.425**	1	.762**	.711**	.615**	-0.0680609	0.0652195	.231*	0.0421504	.226*	.291**
(E)-2-Nonenal	.246*	.371**	-0.000418125	-0.0131736	.453**	0.0318772	.373**	.762**	1	.866**	.832**	-0.0272452	.221*	.232*	-0.00101962	.220*	0.144594
(E,Z)-2,6-Nonadienal	.257**	.467**	0.161761	0.172746	.483**	0.174891	.495**	.711**	.866**	1	.794**	0.0546235	.306**	.289**	0.14293	.368**	.293**
(E,E)-2,4-Nonadienal	.410**	.496**	0.167262	0.149355	.413**	0.0366364	.371**	.615**	.832**	.794**	1	-0.0625225	.298**	0.131146	-0.0319811	.225*	0.0696711
1-Nonanol	-0.117673	-0.0568995	.480**	.271**	.587**	.235*	.539**	-0.0680609	-0.0272452	0.0546235	-0.0625225	1	.479**	.749**	.952**	.412**	.673**
(Z)-3-Nonen-1-ol	0.162398	-0.00332125	.331**	.213*	.533**	.268**	.515**	0.0652195	.221*	.306**	.298**	.479**	1	.380**	.470**	.869**	.267**
2-Nonen-1-ol	-0.104573	0.103933	.356**	.235*	.482**	.290**	.464**	.231*	.232*	.289**	0.131146	.749**	.380**	1	.782**	.423**	.897**
(E)-6-Nonen-1-ol	-0.148061	0.0271012	.495**	.325**	.602**	.307**	.634**	0.0421504	-0.00101962	0.14293	-0.0319811	.952**	.470**	.782**	1	.490**	.800**
(E,Z)-3,6-Nonadien-1-ol	0.0357367	0.0300788	0.176839	.199*	.427**	.360**	.499**	.226*	.220*	.368**	.225*	.412**	.869**	.423**	.490**	1	.443**
2,6-Nonadien-1-ol	-0.190423	0.148984	.363**	.292**	.390**	.373**	.469**	.291**	0.144594	.293**	0.0696711	.673**	.267**	.897**	.800**	.443**	1
*, p ≤ 0.05; **, p ≤ 0.01.
