# Supplementary material for: Quantitative trait locus mapping of fruit aroma compounds in cucumber (Cucumber sativus L.) based on a recombinant inbred line population
Source: Hortic Res. 2022 Jul 6;9:uhac151. doi: 10.1093/hr/uhac151 (PMC9527598; doi:10.1093/hr/uhac151)
Supplement: Web_Material_uhac151 [file web_material_uhac151.zip › Table S3.xlsx]

## Sheet: Sheet1
Table S3: Linkage map.
#lg	Mk	GD	CHROM	POS
chr1	mk1	0	chr1	1503711
chr1	mk3	1.406	chr1	1659316
chr1	mk5	2.57	chr1	2138246
chr1	mk6	2.635	chr1	2162093
chr1	mk9	2.752	chr1	2162653
chr1	mk8	3.733	chr1	2162602
chr1	mk10	4.797	chr1	2477898
chr1	mk11	7.721	chr1	3346938
chr1	mk12	12.867	chr1	4504264
chr1	mk13	15.567	chr1	4685022
chr1	mk15	20.931	chr1	5872361
chr1	mk14	20.938	chr1	5872350
chr1	mk16	25.252	chr1	6736567
chr1	mk27	25.774	chr1	7270644
chr1	mk45	25.775	chr1	7310710
chr1	mk28	26.012	chr1	7270768
chr1	mk21	26.185	chr1	6889004
chr1	mk26	26.185	chr1	7264650
chr1	mk29	26.185	chr1	7278619
chr1	mk34	26.185	chr1	7278771
chr1	mk43	26.185	chr1	7308788
chr1	mk47	26.185	chr1	7310755
chr1	mk48	26.188	chr1	7314250
chr1	mk37	26.197	chr1	7281319
chr1	mk41	26.263	chr1	7302740
chr1	mk42	26.363	chr1	7302767
chr1	mk17	28.495	chr1	6844618
chr1	mk20	28.606	chr1	6847402
chr1	mk22	28.613	chr1	6958779
chr1	mk18	28.624	chr1	6847306
chr1	mk24	28.666	chr1	6958862
chr1	mk23	28.686	chr1	6958820
chr1	mk25	28.71	chr1	6974600
chr1	mk50	33.087	chr1	8210212
chr1	mk49	33.091	chr1	8210189
chr1	mk52	39.076	chr1	9192911
chr1	mk53	40.723	chr1	9579336
chr1	mk54	43.536	chr1	9665581
chr1	mk60	50.628	chr1	11667156
chr1	mk58	50.64	chr1	11667057
chr1	mk59	50.644	chr1	11667135
chr1	mk63	50.649	chr1	11667235
chr1	mk66	50.651	chr1	11672181
chr1	mk56	52.544	chr1	11643064
chr1	mk55	52.545	chr1	11642946
chr1	mk74	54.335	chr1	13813508
chr1	mk75	54.335	chr1	13813536
chr1	mk76	54.335	chr1	13826255
chr1	mk77	54.335	chr1	13826346
chr1	mk68	56.046	chr1	13745758
chr1	mk72	56.046	chr1	13777994
chr1	mk96	57.11	chr1	15029108
chr1	mk97	57.175	chr1	15075990
chr1	mk80	57.723	chr1	14473795
chr1	mk88	57.723	chr1	14890751
chr1	mk86	57.725	chr1	14878772
chr1	mk95	57.725	chr1	14929514
chr1	mk83	57.729	chr1	14871665
chr1	mk87	57.753	chr1	14890703
chr1	mk89	57.759	chr1	14924209
chr1	mk79	57.767	chr1	14473769
chr1	mk91	57.822	chr1	14924317
chr1	mk82	57.858	chr1	14847909
chr1	mk90	57.934	chr1	14924296
chr1	mk98	60.939	chr1	16100126
chr1	mk99	63.424	chr1	16961449
chr1	mk101	67.521	chr1	18397697
chr1	mk100	67.539	chr1	18381319
chr1	mk102	73.691	chr1	19512483
chr1	mk106	77.368	chr1	19933320
chr1	mk105	77.386	chr1	19885088
chr1	mk104	77.64	chr1	19829936
chr1	mk107	77.833	chr1	19943361
chr1	mk109	77.833	chr1	19953008
chr1	mk103	78.086	chr1	19810085
chr1	mk112	78.315	chr1	20234577
chr1	mk123	81.639	chr1	21069991
chr1	mk113	81.674	chr1	20869951
chr1	mk115	82.234	chr1	20870104
chr1	mk124	82.234	chr1	21070042
chr1	mk121	82.241	chr1	20988717
chr1	mk114	82.25	chr1	20870065
chr1	mk122	82.271	chr1	20995985
chr1	mk119	82.344	chr1	20951599
chr1	mk117	82.403	chr1	20951457
chr1	mk125	84.959	chr1	22049663
chr1	mk127	85.973	chr1	22221335
chr1	mk128	85.98	chr1	22221472
chr1	mk126	85.982	chr1	22221325
chr1	mk129	90.06	chr1	23283601
chr1	mk130	90.849	chr1	23438863
chr1	mk131	92.223	chr1	23701104
chr1	mk132	92.235	chr1	23712346
chr1	mk133	92.243	chr1	23712446
chr1	mk138	96.171	chr1	25113598
chr1	mk139	96.171	chr1	25113622
chr1	mk134	96.74	chr1	25065062
chr1	mk136	96.743	chr1	25065145
chr1	mk137	96.783	chr1	25066448
chr1	mk140	102.29	chr1	26130633
chr1	mk142	103.048	chr1	26376530
chr1	mk141	103.058	chr1	26361699
chr1	mk144	104.928	chr1	26910826
chr1	mk143	105	chr1	26874942
chr1	mk156	107.332	chr1	27804306
chr1	mk163	117.338	chr1	27862295
chr1	mk159	117.365	chr1	27852436
chr1	mk160	117.365	chr1	27861931
chr1	mk162	117.365	chr1	27862294
chr1	mk164	117.365	chr1	27862829
chr1	mk166	117.644	chr1	28043648
chr1	mk165	117.809	chr1	27985534
chr1	mk169	117.841	chr1	28045214
chr1	mk170	117.866	chr1	28054077
chr1	mk171	119.364	chr1	28311568
chr1	mk167	121.436	chr1	28043771
chr1	mk161	121.61	chr1	27862020
chr1	mk155	130.987	chr1	27788433
chr1	mk147	131.014	chr1	27760020
chr1	mk154	131.014	chr1	27780714
chr1	mk149	131.03	chr1	27761256
chr1	mk148	131.04	chr1	27761232
chr1	mk152	131.053	chr1	27772793
chr1	mk146	131.389	chr1	27439748
chr1	mk157	131.702	chr1	27827734
chr1	mk172	142.921	chr1	30048693
chr1	mk173	146.777	chr1	31364648
chr1	mk177	150.02	chr1	32011330
chr1	mk180	150.04	chr1	32026289
chr1	mk174	150.531	chr1	32006029
chr1	mk179	150.531	chr1	32026271
chr1	mk178	150.767	chr1	32021300
chr1	mk181	150.934	chr1	32129571
chr1	mk183	150.934	chr1	32129634
chr2	mk252	0	chr2	4819670
chr2	mk231	0.004	chr2	4684139
chr2	mk233	0.004	chr2	4684229
chr2	mk234	0.004	chr2	4684250
chr2	mk237	0.004	chr2	4690868
chr2	mk246	0.004	chr2	4798503
chr2	mk247	0.004	chr2	4815379
chr2	mk249	0.004	chr2	4815562
chr2	mk250	0.004	chr2	4815567
chr2	mk253	0.004	chr2	4822018
chr2	mk254	0.004	chr2	4822046
chr2	mk255	0.004	chr2	4825997
chr2	mk232	0.408	chr2	4684226
chr2	mk238	0.408	chr2	4713895
chr2	mk239	0.408	chr2	4720948
chr2	mk240	0.408	chr2	4721035
chr2	mk241	0.408	chr2	4721065
chr2	mk244	0.408	chr2	4721099
chr2	mk256	0.408	chr2	4856816
chr2	mk208	1.579	chr2	4249620
chr2	mk207	1.58	chr2	4249558
chr2	mk206	2.188	chr2	4245419
chr2	mk210	3.084	chr2	4274525
chr2	mk211	3.084	chr2	4274527
chr2	mk212	3.084	chr2	4274552
chr2	mk214	3.084	chr2	4274596
chr2	mk215	3.084	chr2	4274664
chr2	mk209	3.088	chr2	4272089
chr2	mk219	11.822	chr2	4298624
chr2	mk216	11.839	chr2	4298506
chr2	mk197	14.458	chr2	3430910
chr2	mk186	17.94	chr2	1057376
chr2	mk187	17.956	chr2	1072845
chr2	mk192	19.366	chr2	1413344
chr2	mk191	19.37	chr2	1328454
chr2	mk188	19.785	chr2	1251709
chr2	mk189	19.785	chr2	1251712
chr2	mk194	19.785	chr2	1704575
chr2	mk190	19.798	chr2	1251767
chr2	mk196	21.858	chr2	2944843
chr2	mk200	22.547	chr2	3456849
chr2	mk201	22.561	chr2	3456886
chr2	mk195	23.276	chr2	2944698
chr2	mk198	23.278	chr2	3431680
chr2	mk199	23.326	chr2	3452633
chr2	mk204	25.526	chr2	3966418
chr2	mk205	25.527	chr2	3966940
chr2	mk203	25.583	chr2	3966393
chr2	mk202	25.644	chr2	3939520
chr2	mk227	28.035	chr2	4402280
chr2	mk221	28.096	chr2	4363444
chr2	mk228	28.103	chr2	4407724
chr2	mk226	28.117	chr2	4395323
chr2	mk230	28.126	chr2	4407880
chr2	mk223	28.158	chr2	4363549
chr2	mk257	31.126	chr2	5792426
chr2	mk259	31.925	chr2	5796978
chr2	mk258	31.942	chr2	5796171
chr2	mk260	31.955	chr2	5797915
chr2	mk261	32.036	chr2	5812284
chr2	mk273	34.747	chr2	6507668
chr2	mk263	34.773	chr2	6497600
chr2	mk267	34.773	chr2	6497650
chr2	mk271	34.773	chr2	6499778
chr2	mk272	34.773	chr2	6501847
chr2	mk274	34.773	chr2	6517259
chr2	mk276	34.773	chr2	6557507
chr2	mk277	35.976	chr2	6616408
chr2	mk262	36.18	chr2	6446316
chr2	mk282	38.304	chr2	7293815
chr2	mk278	39.802	chr2	6964185
chr2	mk281	39.938	chr2	7187358
chr2	mk279	40.082	chr2	6964244
chr2	mk284	41.432	chr2	7301837
chr2	mk283	41.436	chr2	7301764
chr2	mk285	44.375	chr2	8193787
chr2	mk286	46.872	chr2	8315608
chr2	mk288	54.97	chr2	10274992
chr2	mk317	56.031	chr2	11261615
chr2	mk312	56.056	chr2	11257200
chr2	mk313	56.056	chr2	11257281
chr2	mk315	56.056	chr2	11261554
chr2	mk320	56.056	chr2	11353474
chr2	mk318	56.058	chr2	11261649
chr2	mk311	57.452	chr2	11137049
chr2	mk314	57.465	chr2	11259525
chr2	mk310	58.142	chr2	11068744
chr2	mk306	58.159	chr2	11067173
chr2	mk307	58.174	chr2	11067175
chr2	mk305	58.212	chr2	11067134
chr2	mk287	59.844	chr2	10068798
chr2	mk291	60.436	chr2	10426553
chr2	mk292	61.087	chr2	10460067
chr2	mk294	62.456	chr2	10468075
chr2	mk299	62.456	chr2	10507490
chr2	mk298	62.46	chr2	10492984
chr2	mk303	62.959	chr2	10507626
chr2	mk293	62.961	chr2	10467801
chr2	mk295	63.038	chr2	10468119
chr2	mk304	64.353	chr2	10990099
chr2	mk321	64.598	chr2	11406145
chr2	mk322	64.598	chr2	11412496
chr2	mk323	64.598	chr2	11412564
chr2	mk328	66.581	chr2	11688346
chr2	mk330	66.647	chr2	11688516
chr2	mk327	66.707	chr2	11688342
chr2	mk331	66.707	chr2	11689168
chr2	mk332	66.707	chr2	11689286
chr2	mk333	67.118	chr2	11697216
chr2	mk329	67.358	chr2	11688470
chr2	mk334	69.327	chr2	12284540
chr2	mk335	70.045	chr2	12327021
chr2	mk337	70.045	chr2	12327092
chr2	mk341	70.045	chr2	12327119
chr2	mk343	70.045	chr2	12330871
chr2	mk344	70.045	chr2	12330889
chr2	mk345	70.045	chr2	12332311
chr2	mk346	70.045	chr2	12358416
chr2	mk347	70.045	chr2	12358421
chr2	mk349	70.045	chr2	12367023
chr2	mk348	70.067	chr2	12358453
chr2	mk350	72.183	chr2	13200295
chr2	mk352	72.208	chr2	13200315
chr2	mk351	72.232	chr2	13200309
chr2	mk355	73.1	chr2	13215192
chr2	mk356	73.128	chr2	13215325
chr2	mk357	73.184	chr2	13258140
chr2	mk359	75.139	chr2	13583344
chr2	mk360	76.055	chr2	13740792
chr2	mk367	78.394	chr2	14674944
chr2	mk365	78.428	chr2	14548788
chr2	mk362	78.43	chr2	14506111
chr2	mk366	78.43	chr2	14553749
chr2	mk368	78.43	chr2	14674951
chr2	mk369	78.43	chr2	14768159
chr2	mk361	78.835	chr2	14506107
chr2	mk363	78.835	chr2	14526811
chr2	mk364	79.217	chr2	14530276
chr2	mk375	80.22	chr2	15073794
chr2	mk371	80.25	chr2	15073770
chr2	mk373	80.255	chr2	15073789
chr2	mk381	85.452	chr2	17268185
chr2	mk376	86.572	chr2	17113595
chr2	mk380	86.601	chr2	17113956
chr2	mk385	86.627	chr2	17295734
chr2	mk382	86.655	chr2	17285365
chr2	mk383	86.673	chr2	17285517
chr2	mk377	86.683	chr2	17113802
chr2	mk378	86.711	chr2	17113843
chr2	mk386	90.002	chr2	17626059
chr2	mk387	91.804	chr2	17634740
chr2	mk388	91.85	chr2	17647813
chr2	mk389	101.758	chr2	18443213
chr2	mk390	103.314	chr2	18870565
chr2	mk396	103.314	chr2	18870624
chr2	mk397	103.314	chr2	18870626
chr2	mk400	103.314	chr2	18870646
chr2	mk402	105.655	chr2	18982828
chr2	mk401	105.661	chr2	18982072
chr2	mk403	109.81	chr2	19829590
chr2	mk408	110.539	chr2	20816080
chr2	mk407	110.54	chr2	20813044
chr2	mk406	110.972	chr2	20600645
chr2	mk404	111.473	chr2	20339629
chr2	mk405	111.476	chr2	20340120
chr2	mk410	119.528	chr2	21364392
chr2	mk411	123.12	chr2	21805748
chr2	mk413	125.413	chr2	22671799
chr2	mk414	125.427	chr2	22671822
chr2	mk417	128.83	chr2	22992430
chr2	mk416	128.958	chr2	22985478
chr2	mk420	129.805	chr2	23066286
chr2	mk419	129.807	chr2	23062771
chr2	mk421	129.807	chr2	23066361
chr2	mk452	130.212	chr2	23584157
chr2	mk458	130.616	chr2	24301448
chr2	mk429	131.02	chr2	23140788
chr2	mk430	131.02	chr2	23140823
chr2	mk431	131.02	chr2	23140859
chr2	mk434	131.02	chr2	23151883
chr2	mk444	131.02	chr2	23582610
chr2	mk448	131.02	chr2	23582701
chr2	mk449	131.02	chr2	23582722
chr2	mk450	131.02	chr2	23584057
chr2	mk451	131.02	chr2	23584079
chr2	mk455	131.02	chr2	23601804
chr2	mk456	131.02	chr2	23604880
chr2	mk424	131.474	chr2	23114659
chr2	mk426	131.476	chr2	23114730
chr2	mk427	131.476	chr2	23114739
chr2	mk428	131.476	chr2	23114767
chr2	mk432	131.478	chr2	23140912
chr2	mk422	131.488	chr2	23107688
chr2	mk436	135.308	chr2	23534837
chr2	mk435	135.39	chr2	23534780
chr2	mk437	135.39	chr2	23535214
chr2	mk438	135.39	chr2	23535477
chr2	mk442	135.39	chr2	23541676
chr2	mk443	135.39	chr2	23552668
chr2	mk457	137.91	chr2	23944651
chr2	mk418	139.774	chr2	23057347
chr2	mk415	141.258	chr2	22951491
chr2	mk412	145.223	chr2	22535454
chr2	mk409	156.539	chr2	20875599
chr3	mk459	0	chr3	497662
chr3	mk461	0.547	chr3	615359
chr3	mk465	1.644	chr3	627215
chr3	mk464	1.646	chr3	617504
chr3	mk462	1.648	chr3	617386
chr3	mk463	1.653	chr3	617466
chr3	mk467	10.98	chr3	2749936
chr3	mk471	11.026	chr3	3051839
chr3	mk469	11.028	chr3	2992799
chr3	mk470	11.028	chr3	3051664
chr3	mk468	11.034	chr3	2982174
chr3	mk483	13.611	chr3	3869361
chr3	mk482	13.613	chr3	3869342
chr3	mk484	13.613	chr3	3869362
chr3	mk485	13.613	chr3	3869425
chr3	mk486	13.613	chr3	3869458
chr3	mk489	13.613	chr3	3870492
chr3	mk492	13.613	chr3	3870562
chr3	mk479	13.858	chr3	3860704
chr3	mk475	14.096	chr3	3708717
chr3	mk476	14.096	chr3	3710067
chr3	mk499	14.096	chr3	4168058
chr3	mk498	14.234	chr3	4168038
chr3	mk497	14.966	chr3	3911603
chr3	mk495	15.133	chr3	3910763
chr3	mk496	15.141	chr3	3910849
chr3	mk473	15.17	chr3	3679646
chr3	mk501	18.583	chr3	4877759
chr3	mk500	18.677	chr3	4876738
chr3	mk518	22.971	chr3	5631285
chr3	mk512	23.05	chr3	5628786
chr3	mk526	23.054	chr3	5681230
chr3	mk520	23.076	chr3	5633844
chr3	mk511	23.102	chr3	5615753
chr3	mk504	23.106	chr3	5609024
chr3	mk502	23.746	chr3	5598020
chr3	mk509	24.419	chr3	5609126
chr3	mk530	24.419	chr3	5695004
chr3	mk522	24.423	chr3	5636267
chr3	mk514	24.425	chr3	5631097
chr3	mk516	24.425	chr3	5631230
chr3	mk521	24.425	chr3	5633848
chr3	mk527	24.425	chr3	5681340
chr3	mk529	24.425	chr3	5685754
chr3	mk503	24.427	chr3	5608147
chr3	mk525	24.431	chr3	5653277
chr3	mk540	29.128	chr3	7176499
chr3	mk539	29.201	chr3	7176450
chr3	mk533	30.314	chr3	7067817
chr3	mk541	31.212	chr3	7383282
chr3	mk542	31.294	chr3	7565307
chr3	mk531	32.679	chr3	7067787
chr3	mk538	32.708	chr3	7153406
chr3	mk535	32.722	chr3	7067902
chr3	mk532	32.746	chr3	7067800
chr3	mk551	36.647	chr3	8622072
chr3	mk547	36.687	chr3	8595709
chr3	mk546	36.697	chr3	8595533
chr3	mk545	36.699	chr3	8502740
chr3	mk549	36.699	chr3	8600196
chr3	mk543	37.222	chr3	8321246
chr3	mk553	39.56	chr3	9000781
chr3	mk552	40.276	chr3	8970595
chr3	mk554	40.876	chr3	9198037
chr3	mk559	41.01	chr3	9198819
chr3	mk555	41.024	chr3	9198661
chr3	mk556	41.038	chr3	9198743
chr3	mk557	41.045	chr3	9198762
chr3	mk562	41.784	chr3	9254286
chr3	mk560	42.205	chr3	9254119
chr3	mk561	42.206	chr3	9254174
chr3	mk563	42.857	chr3	9254290
chr3	mk564	46.331	chr3	10163810
chr3	mk566	46.401	chr3	10164649
chr3	mk569	50.461	chr3	11105570
chr3	mk576	52.296	chr3	11605705
chr3	mk575	53.419	chr3	11382560
chr3	mk574	54.506	chr3	11332740
chr3	mk571	54.508	chr3	11332599
chr3	mk573	54.508	chr3	11332735
chr3	mk580	55.928	chr3	11839427
chr3	mk581	55.955	chr3	11853556
chr3	mk579	56.258	chr3	11824128
chr3	mk583	56.441	chr3	11864916
chr3	mk578	56.469	chr3	11748370
chr3	mk577	57.236	chr3	11748314
chr3	mk585	58.15	chr3	11932355
chr3	mk596	59.322	chr3	12316675
chr3	mk592	59.4	chr3	12294229
chr3	mk593	59.4	chr3	12302099
chr3	mk597	59.4	chr3	12316725
chr3	mk590	59.445	chr3	12267412
chr3	mk588	60.693	chr3	12204385
chr3	mk589	61.675	chr3	12207464
chr3	mk587	61.81	chr3	12178744
chr3	mk595	63.868	chr3	12302171
chr3	mk598	63.907	chr3	12316729
chr3	mk591	64.055	chr3	12271986
chr3	mk600	67.077	chr3	14572699
chr3	mk599	67.109	chr3	14056399
chr3	mk663	75.104	chr3	19548312
chr3	mk612	75.125	chr3	18322042
chr3	mk613	75.125	chr3	18322147
chr3	mk614	75.125	chr3	18328812
chr3	mk615	75.125	chr3	18328855
chr3	mk616	75.125	chr3	18328912
chr3	mk619	75.125	chr3	18331986
chr3	mk645	75.125	chr3	19053662
chr3	mk647	75.125	chr3	19053746
chr3	mk649	75.125	chr3	19058967
chr3	mk651	75.125	chr3	19198173
chr3	mk657	75.125	chr3	19511838
chr3	mk658	75.125	chr3	19521069
chr3	mk659	75.125	chr3	19521170
chr3	mk661	75.125	chr3	19544047
chr3	mk650	75.149	chr3	19197371
chr3	mk608	75.942	chr3	17986099
chr3	mk609	75.942	chr3	17986525
chr3	mk606	76.134	chr3	17978847
chr3	mk601	76.344	chr3	17344215
chr3	mk604	76.344	chr3	17446064
chr3	mk602	76.749	chr3	17445970
chr3	mk603	76.749	chr3	17446007
chr3	mk641	77.834	chr3	18623384
chr3	mk611	77.98	chr3	18319455
chr3	mk630	77.98	chr3	18522734
chr3	mk633	77.98	chr3	18598553
chr3	mk634	77.98	chr3	18598571
chr3	mk636	77.98	chr3	18598700
chr3	mk638	77.98	chr3	18613357
chr3	mk639	77.98	chr3	18613428
chr3	mk648	77.98	chr3	19058860
chr3	mk653	77.98	chr3	19489613
chr3	mk654	77.98	chr3	19489620
chr3	mk655	77.98	chr3	19489711
chr3	mk660	77.98	chr3	19531036
chr3	mk637	78.123	chr3	18613309
chr3	mk618	78.195	chr3	18331957
chr3	mk623	78.382	chr3	18332181
chr3	mk624	78.382	chr3	18349380
chr3	mk631	78.382	chr3	18598389
chr3	mk632	78.382	chr3	18598483
chr3	mk642	78.382	chr3	18885483
chr3	mk643	78.382	chr3	18911921
chr3	mk644	78.382	chr3	18911995
chr3	mk662	78.382	chr3	19544070
chr3	mk605	78.398	chr3	17522167
chr3	mk652	78.435	chr3	19478546
chr3	mk625	79.518	chr3	18382988
chr3	mk628	79.803	chr3	18492926
chr3	mk626	79.811	chr3	18430287
chr3	mk672	83.46	chr3	21985240
chr3	mk667	84.037	chr3	21946486
chr3	mk673	84.535	chr3	22465639
chr3	mk674	84.535	chr3	22504958
chr3	mk675	84.535	chr3	22545378
chr3	mk664	84.539	chr3	21946460
chr3	mk683	94.815	chr3	23590540
chr3	mk677	94.817	chr3	23555975
chr3	mk682	94.817	chr3	23564661
chr3	mk684	94.817	chr3	23590581
chr3	mk685	94.817	chr3	23603043
chr3	mk686	94.817	chr3	23608000
chr3	mk687	94.817	chr3	23614881
chr3	mk688	94.817	chr3	23614903
chr3	mk676	101.79	chr3	23184993
chr3	mk696	103.679	chr3	24518364
chr3	mk698	103.687	chr3	25099597
chr3	mk700	103.687	chr3	25170868
chr3	mk702	103.687	chr3	25170942
chr3	mk703	103.687	chr3	25180130
chr3	mk704	103.687	chr3	25180189
chr3	mk689	103.725	chr3	24431986
chr3	mk697	104.637	chr3	24765716
chr3	mk690	104.698	chr3	24453103
chr3	mk691	104.758	chr3	24453163
chr3	mk693	104.772	chr3	24453238
chr3	mk692	104.826	chr3	24453225
chr3	mk699	105.061	chr3	25109121
chr3	mk709	108.057	chr3	25840878
chr3	mk708	108.103	chr3	25825509
chr3	mk705	108.145	chr3	25765630
chr3	mk706	108.19	chr3	25812322
chr3	mk710	109.222	chr3	26317532
chr3	mk713	111.207	chr3	27541636
chr3	mk712	112.622	chr3	27465207
chr3	mk711	112.637	chr3	27465165
chr3	mk734	114.417	chr3	28679120
chr3	mk732	114.421	chr3	28672336
chr3	mk733	114.421	chr3	28672467
chr3	mk735	114.421	chr3	28685603
chr3	mk736	114.421	chr3	28685608
chr3	mk731	114.463	chr3	28656305
chr3	mk721	115.71	chr3	28253909
chr3	mk715	116.984	chr3	27904212
chr3	mk717	117.028	chr3	27909820
chr3	mk716	117.041	chr3	27909705
chr3	mk714	117.324	chr3	27836713
chr3	mk723	119.023	chr3	28365302
chr3	mk722	119.033	chr3	28365298
chr3	mk726	119.041	chr3	28365933
chr3	mk720	119.043	chr3	28131010
chr3	mk729	119.043	chr3	28366713
chr3	mk728	119.622	chr3	28366684
chr3	mk727	119.632	chr3	28366610
chr3	mk718	119.646	chr3	28097999
chr3	mk725	119.798	chr3	28365403
chr3	mk741	121.022	chr3	28713166
chr3	mk738	121.028	chr3	28690463
chr3	mk740	121.034	chr3	28713115
chr3	mk739	121.811	chr3	28708011
chr3	mk743	121.83	chr3	28726604
chr3	mk742	122.104	chr3	28726516
chr3	mk747	124.587	chr3	29454353
chr3	mk746	124.631	chr3	29445369
chr3	mk745	124.693	chr3	29443791
chr3	mk744	124.727	chr3	29400443
chr3	mk749	125.946	chr3	29458276
chr3	mk748	125.948	chr3	29458185
chr3	mk754	126.604	chr3	29507206
chr3	mk753	127.245	chr3	29507188
chr3	mk752	127.25	chr3	29481822
chr3	mk755	130.655	chr3	29918106
chr3	mk770	131.736	chr3	30690849
chr3	mk775	131.755	chr3	30833085
chr3	mk757	131.763	chr3	30100073
chr3	mk777	131.929	chr3	30840706
chr3	mk769	132.116	chr3	30690806
chr3	mk776	132.291	chr3	30837362
chr3	mk772	132.487	chr3	30800933
chr3	mk765	132.499	chr3	30690764
chr3	mk773	132.509	chr3	30833018
chr3	mk758	134.28	chr3	30147886
chr3	mk759	134.39	chr3	30165435
chr3	mk764	134.9	chr3	30572677
chr3	mk763	134.902	chr3	30572668
chr3	mk756	135.842	chr3	29918172
chr3	mk761	137.001	chr3	30222613
chr3	mk762	137.007	chr3	30222633
chr3	mk779	139.191	chr3	31214732
chr3	mk780	140.548	chr3	31450775
chr3	mk781	141.186	chr3	31461699
chr3	mk787	143.923	chr3	31979304
chr3	mk783	143.964	chr3	31979279
chr3	mk788	145.201	chr3	32487354
chr3	mk791	153.719	chr3	33743273
chr3	mk789	154.783	chr3	33513165
chr3	mk790	154.783	chr3	33530115
chr3	mk793	155.832	chr3	33755642
chr3	mk794	155.886	chr3	33755683
chr3	mk796	156.769	chr3	34133676
chr3	mk802	158.119	chr3	34315772
chr3	mk799	159.451	chr3	34243592
chr3	mk801	159.451	chr3	34259099
chr3	mk800	159.457	chr3	34246377
chr3	mk797	159.568	chr3	34240260
chr3	mk803	160.137	chr3	34636023
chr3	mk804	163.951	chr3	35035066
chr3	mk805	165.453	chr3	35802065
chr3	mk806	165.513	chr3	35939006
chr3	mk809	166.662	chr3	36058662
chr3	mk807	166.763	chr3	36047179
chr3	mk811	169.088	chr3	36103425
chr3	mk817	169.092	chr3	36189874
chr3	mk814	169.352	chr3	36186029
chr3	mk842	170.387	chr3	36559387
chr3	mk822	170.523	chr3	36410564
chr3	mk819	170.525	chr3	36379277
chr3	mk820	170.525	chr3	36379383
chr3	mk828	171.285	chr3	36449729
chr3	mk815	172.547	chr3	36186093
chr3	mk810	172.591	chr3	36103390
chr3	mk813	172.591	chr3	36186028
chr3	mk829	172.838	chr3	36449755
chr3	mk818	173.094	chr3	36372340
chr3	mk823	173.124	chr3	36416263
chr3	mk834	173.148	chr3	36450599
chr3	mk833	173.17	chr3	36450511
chr3	mk839	173.27	chr3	36525077
chr3	mk825	173.654	chr3	36416294
chr3	mk826	173.98	chr3	36416364
chr3	mk859	176.422	chr3	37692829
chr3	mk853	178.043	chr3	37659326
chr3	mk844	178.063	chr3	37653933
chr3	mk848	178.063	chr3	37654021
chr3	mk852	178.063	chr3	37659222
chr3	mk855	178.063	chr3	37661503
chr3	mk854	178.065	chr3	37661498
chr3	mk868	185.175	chr3	38716313
chr3	mk861	185.204	chr3	38375240
chr3	mk866	185.215	chr3	38428521
chr3	mk862	185.229	chr3	38419858
chr3	mk860	185.231	chr3	38375232
chr3	mk865	185.231	chr3	38428414
chr3	mk867	185.231	chr3	38523798
chr3	mk869	185.635	chr3	38745671
chr3	mk864	185.696	chr3	38422262
chr3	mk876	186.687	chr3	38785505
chr3	mk870	186.81	chr3	38776193
chr3	mk873	186.81	chr3	38776281
chr3	mk875	187.089	chr3	38785454
chr3	mk877	187.379	chr3	39420530
chr3	mk878	187.489	chr3	39422589
chr3	mk879	189.618	chr3	39655805
chr3	mk881	191.719	chr3	40086001
chr3	mk882	191.797	chr3	40086042
chr3	mk884	191.847	chr3	40086149
chr3	mk880	191.914	chr3	40058457
chr3	mk883	191.92	chr3	40086091
chr3	mk885	192.353	chr3	40199630
chr3	mk889	192.569	chr3	40490338
chr3	mk886	192.764	chr3	40381353
chr3	mk887	192.764	chr3	40381419
chr3	mk888	193.277	chr3	40472375
chr4	mk891	0	chr4	738359
chr4	mk892	0.002	chr4	745343
chr4	mk893	0.465	chr4	749396
chr4	mk894	1.014	chr4	766890
chr4	mk895	9.588	chr4	887199
chr4	mk896	12.747	chr4	1454668
chr4	mk897	14.911	chr4	1714309
chr4	mk898	14.928	chr4	1714329
chr4	mk900	17.498	chr4	2401246
chr4	mk901	23.333	chr4	3633793
chr4	mk902	48.42	chr4	7228731
chr4	mk909	49.235	chr4	7836278
chr4	mk903	49.243	chr4	7836188
chr4	mk905	49.253	chr4	7836214
chr4	mk911	49.26	chr4	7836294
chr4	mk910	49.268	chr4	7836288
chr4	mk917	50.933	chr4	8082415
chr4	mk919	50.933	chr4	8100879
chr4	mk918	51.136	chr4	8099668
chr4	mk916	51.638	chr4	7946386
chr4	mk924	55.9	chr4	9914196
chr4	mk933	55.9	chr4	9918682
chr4	mk922	55.902	chr4	9907860
chr4	mk927	55.902	chr4	9915772
chr4	mk929	56.054	chr4	9915857
chr4	mk928	56.168	chr4	9915830
chr4	mk920	56.304	chr4	9907764
chr4	mk921	56.304	chr4	9907826
chr4	mk925	56.304	chr4	9914206
chr4	mk926	56.304	chr4	9914278
chr4	mk931	56.304	chr4	9918645
chr4	mk934	57.207	chr4	9970655
chr4	mk935	57.207	chr4	9970782
chr4	mk937	57.782	chr4	10104385
chr4	mk939	69.082	chr4	14720127
chr4	mk940	69.086	chr4	14734243
chr4	mk941	69.086	chr4	14734343
chr4	mk942	70.704	chr4	14939208
chr4	mk946	87.583	chr4	17500891
chr4	mk954	89.817	chr4	18202069
chr4	mk957	89.817	chr4	18218732
chr4	mk955	90.333	chr4	18218661
chr4	mk956	90.333	chr4	18218719
chr4	mk958	90.337	chr4	18218762
chr4	mk959	95.759	chr4	19860988
chr4	mk972	96.375	chr4	20550589
chr4	mk981	99.117	chr4	20935535
chr4	mk979	99.154	chr4	20922905
chr4	mk978	99.16	chr4	20922807
chr4	mk990	99.977	chr4	21389059
chr4	mk989	100.148	chr4	21367594
chr4	mk1022	101.837	chr4	22436202
chr4	mk1021	101.869	chr4	22436095
chr4	mk1020	101.883	chr4	22387007
chr4	mk1019	101.897	chr4	22386006
chr4	mk1018	101.903	chr4	22382198
chr4	mk1023	102.48	chr4	22455584
chr4	mk988	103.421	chr4	21366737
chr4	mk1026	106.591	chr4	22949550
chr4	mk1027	109.407	chr4	23061362
chr4	mk1042	111.846	chr4	24199184
chr4	mk1044	111.846	chr4	24218799
chr4	mk1043	111.849	chr4	24218742
chr4	mk1048	119.277	chr4	25831387
chr4	mk1047	123.768	chr4	24964168
chr4	mk1046	123.77	chr4	24964077
chr4	mk1045	123.789	chr4	24958963
chr4	mk1030	128.566	chr4	24083919
chr4	mk1031	128.566	chr4	24083975
chr4	mk1032	128.566	chr4	24083990
chr4	mk1037	128.566	chr4	24101535
chr4	mk1039	128.566	chr4	24101548
chr4	mk1029	129.233	chr4	24070649
chr4	mk1028	130.183	chr4	23380087
chr4	mk1015	132.778	chr4	22057797
chr4	mk1016	132.778	chr4	22057824
chr4	mk1014	132.917	chr4	22037170
chr4	mk1010	133.094	chr4	22037029
chr4	mk1003	133.202	chr4	21689069
chr4	mk1004	133.202	chr4	21707219
chr4	mk1005	133.202	chr4	21717909
chr4	mk1006	133.202	chr4	21980130
chr4	mk1008	133.202	chr4	21980242
chr4	mk1011	133.202	chr4	22037050
chr4	mk1017	133.228	chr4	22332472
chr4	mk985	134.441	chr4	21143719
chr4	mk991	134.441	chr4	21533735
chr4	mk992	134.441	chr4	21556388
chr4	mk998	134.441	chr4	21570322
chr4	mk982	134.459	chr4	21139427
chr4	mk1002	134.497	chr4	21570451
chr4	mk994	134.525	chr4	21566554
chr4	mk983	134.583	chr4	21140478
chr4	mk997	134.601	chr4	21566716
chr4	mk986	134.629	chr4	21143864
chr4	mk987	134.641	chr4	21349777
chr4	mk993	135	chr4	21556996
chr4	mk973	135.25	chr4	20908936
chr4	mk974	135.25	chr4	20914131
chr4	mk963	138.753	chr4	19974795
chr4	mk964	138.755	chr4	19978377
chr4	mk965	138.755	chr4	20029949
chr4	mk966	138.755	chr4	20029965
chr4	mk967	138.755	chr4	20033751
chr4	mk969	138.755	chr4	20033809
chr4	mk971	139.205	chr4	20226551
chr4	mk970	139.212	chr4	20225442
chr4	mk947	145.41	chr4	17604868
chr4	mk950	145.962	chr4	17647846
chr4	mk952	145.977	chr4	17650814
chr4	mk949	146.023	chr4	17647816
chr4	mk951	146.074	chr4	17647868
chr4	mk945	147.284	chr4	17120241
chr4	mk944	148.37	chr4	17081668
chr4	mk943	149.633	chr4	16642919
chr5	mk1074	0	chr5	735690
chr5	mk1073	0.006	chr5	541641
chr5	mk1070	0.455	chr5	424700
chr5	mk1060	2.287	chr5	342978
chr5	mk1059	2.37	chr5	342593
chr5	mk1061	2.37	chr5	343028
chr5	mk1051	4.669	chr5	45677
chr5	mk1050	4.852	chr5	45671
chr5	mk1052	5.008	chr5	84465
chr5	mk1054	5.299	chr5	103639
chr5	mk1049	5.429	chr5	43544
chr5	mk1053	5.578	chr5	87616
chr5	mk1055	5.58	chr5	106400
chr5	mk1056	13.123	chr5	147121
chr5	mk1057	13.133	chr5	172269
chr5	mk1058	14.035	chr5	298826
chr5	mk1063	15.24	chr5	368215
chr5	mk1065	16.012	chr5	368266
chr5	mk1064	16.043	chr5	368224
chr5	mk1062	16.547	chr5	360880
chr5	mk1067	16.645	chr5	374035
chr5	mk1068	16.645	chr5	374059
chr5	mk1069	16.645	chr5	374093
chr5	mk1071	17.338	chr5	456245
chr5	mk1072	18.257	chr5	519807
chr5	mk1082	22.692	chr5	3021072
chr5	mk1075	22.874	chr5	2787187
chr5	mk1079	23.615	chr5	2965858
chr5	mk1078	23.631	chr5	2944235
chr5	mk1083	24.303	chr5	3022726
chr5	mk1081	24.315	chr5	3005427
chr5	mk1077	24.331	chr5	2832556
chr5	mk1076	24.341	chr5	2790086
chr5	mk1085	31.872	chr5	4592026
chr5	mk1087	31.872	chr5	4745766
chr5	mk1091	31.872	chr5	4802008
chr5	mk1093	33.784	chr5	5488036
chr5	mk1094	34.226	chr5	5488758
chr5	mk1092	34.356	chr5	5464232
chr5	mk1096	35.796	chr5	6259735
chr5	mk1095	36.037	chr5	6258197
chr5	mk1097	37.069	chr5	6797835
chr5	mk1098	37.069	chr5	6797838
chr5	mk1105	37.069	chr5	6869922
chr5	mk1104	37.071	chr5	6867739
chr5	mk1100	37.073	chr5	6797911
chr5	mk1106	37.081	chr5	6895830
chr5	mk1099	37.085	chr5	6797888
chr5	mk1101	37.592	chr5	6797982
chr5	mk1103	37.598	chr5	6847756
chr5	mk1107	45.991	chr5	10036150
chr5	mk1108	47.442	chr5	10468884
chr5	mk1109	48.446	chr5	11778018
chr5	mk1110	48.507	chr5	12039117
chr5	mk1111	48.507	chr5	12039171
chr5	mk1112	48.509	chr5	12042006
chr5	mk1113	48.509	chr5	12042107
chr5	mk1116	48.509	chr5	12065345
chr5	mk1117	48.509	chr5	12074447
chr5	mk1118	48.509	chr5	12074508
chr5	mk1114	48.511	chr5	12065261
chr5	mk1123	57.467	chr5	18552803
chr5	mk1122	58.008	chr5	18422526
chr5	mk1120	59.565	chr5	17977061
chr5	mk1119	61.066	chr5	17302335
chr5	mk1121	62.597	chr5	18180866
chr5	mk1154	66.483	chr5	21022490
chr5	mk1151	66.577	chr5	21007135
chr5	mk1129	66.638	chr5	20802261
chr5	mk1163	67.457	chr5	21321472
chr5	mk1164	67.538	chr5	21321545
chr5	mk1144	68.51	chr5	20885748
chr5	mk1145	68.51	chr5	20893500
chr5	mk1146	68.512	chr5	20893527
chr5	mk1150	68.512	chr5	21000720
chr5	mk1152	68.52	chr5	21007257
chr5	mk1147	68.524	chr5	20893547
chr5	mk1142	68.534	chr5	20841209
chr5	mk1143	68.538	chr5	20855674
chr5	mk1153	68.906	chr5	21007892
chr5	mk1133	69.292	chr5	20809690
chr5	mk1136	69.298	chr5	20825711
chr5	mk1132	69.304	chr5	20805669
chr5	mk1130	69.318	chr5	20805557
chr5	mk1134	69.32	chr5	20823709
chr5	mk1135	69.32	chr5	20825671
chr5	mk1141	69.32	chr5	20827857
chr5	mk1149	69.322	chr5	20978820
chr5	mk1124	69.331	chr5	20802209
chr5	mk1167	77.017	chr5	23234266
chr5	mk1166	77.566	chr5	23138167
chr5	mk1168	79.611	chr5	23856636
chr5	mk1182	82.915	chr5	24764103
chr5	mk1181	82.917	chr5	24764093
chr5	mk1174	82.928	chr5	24763830
chr5	mk1175	82.928	chr5	24763917
chr5	mk1176	82.928	chr5	24764012
chr5	mk1184	84.204	chr5	24992579
chr5	mk1186	84.284	chr5	24995397
chr5	mk1185	84.286	chr5	24995383
chr5	mk1207	91.869	chr5	26863154
chr5	mk1196	91.885	chr5	26790058
chr5	mk1197	91.885	chr5	26799147
chr5	mk1198	91.885	chr5	26799163
chr5	mk1199	91.885	chr5	26807393
chr5	mk1201	91.885	chr5	26809227
chr5	mk1202	91.885	chr5	26809271
chr5	mk1203	91.885	chr5	26812685
chr5	mk1206	91.885	chr5	26840585
chr5	mk1208	91.885	chr5	26874561
chr5	mk1209	91.885	chr5	26880192
chr5	mk1210	91.885	chr5	26880225
chr5	mk1211	91.885	chr5	26894178
chr5	mk1212	91.885	chr5	26894212
chr5	mk1213	91.885	chr5	26916511
chr5	mk1204	91.905	chr5	26816488
chr5	mk1219	99.063	chr5	28846395
chr5	mk1222	99.063	chr5	28872336
chr5	mk1218	99.267	chr5	28824293
chr5	mk1221	99.466	chr5	28872335
chr5	mk1223	99.466	chr5	28968534
chr5	mk1224	100.288	chr5	29540881
chr5	mk1226	101.11	chr5	29623487
chr5	mk1227	101.11	chr5	29623491
chr5	mk1229	102.78	chr5	29714057
chr5	mk1228	102.782	chr5	29714035
chr5	mk1230	102.782	chr5	29714073
chr5	mk1232	102.782	chr5	29714150
chr5	mk1233	102.792	chr5	29719285
chr5	mk1237	105.658	chr5	30343259
chr5	mk1236	105.667	chr5	30343191
chr5	mk1239	106.238	chr5	30526919
chr5	mk1242	108.686	chr5	31215750
chr5	mk1248	117.311	chr5	31607901
chr5	mk1246	117.317	chr5	31607814
chr5	mk1247	117.317	chr5	31607822
chr5	mk1244	117.321	chr5	31585355
chr5	mk1243	117.323	chr5	31458214
chr5	mk1245	117.659	chr5	31605324
chr5	mk1235	119.472	chr5	30106926
chr5	mk1238	120.031	chr5	30367368
chr5	mk1225	121.109	chr5	29557252
chr5	mk1240	122.203	chr5	30806054
chr5	mk1241	122.203	chr5	30815494
chr5	mk1234	122.898	chr5	30066103
chr5	mk1215	128.836	chr5	27680501
chr5	mk1214	130.388	chr5	27469720
chr5	mk1195	132.016	chr5	26776979
chr5	mk1194	132.565	chr5	26358720
chr5	mk1192	133.146	chr5	25836178
chr5	mk1191	133.152	chr5	25834168
chr5	mk1172	136.996	chr5	24638597
chr5	mk1170	137.236	chr5	24632207
chr5	mk1169	137.584	chr5	24631441
chr5	mk1188	139.058	chr5	25064405
chr5	mk1190	139.058	chr5	25064479
chr5	mk1165	144.013	chr5	21593660
chr5	mk1161	146.739	chr5	21086538
chr5	mk1162	146.749	chr5	21086541
chr5	mk1158	146.755	chr5	21082613
chr5	mk1159	146.755	chr5	21082664
chr5	mk1160	146.755	chr5	21086469
chr6	mk1305	0	chr6	2085249
chr6	mk1304	0.503	chr6	2066913
chr6	mk1303	0.505	chr6	2066891
chr6	mk1309	0.931	chr6	2596849
chr6	mk1310	0.931	chr6	3348979
chr6	mk1312	1.707	chr6	3489128
chr6	mk1311	1.747	chr6	3487573
chr6	mk1314	1.747	chr6	3492105
chr6	mk1315	1.747	chr6	3501528
chr6	mk1316	1.747	chr6	3501546
chr6	mk1317	1.747	chr6	3501581
chr6	mk1319	1.747	chr6	3508782
chr6	mk1321	1.747	chr6	3508842
chr6	mk1322	1.747	chr6	3516688
chr6	mk1323	1.747	chr6	3516727
chr6	mk1313	1.791	chr6	3489960
chr6	mk1297	3.514	chr6	1854330
chr6	mk1287	3.952	chr6	1826029
chr6	mk1279	3.969	chr6	1812125
chr6	mk1281	3.985	chr6	1813595
chr6	mk1258	4.651	chr6	1504071
chr6	mk1262	4.653	chr6	1504130
chr6	mk1265	4.653	chr6	1504170
chr6	mk1280	5.358	chr6	1813495
chr6	mk1286	5.414	chr6	1825949
chr6	mk1300	5.436	chr6	1858119
chr6	mk1276	5.467	chr6	1803336
chr6	mk1277	5.467	chr6	1803410
chr6	mk1278	5.467	chr6	1803417
chr6	mk1282	5.467	chr6	1813614
chr6	mk1283	5.467	chr6	1822322
chr6	mk1289	5.467	chr6	1827740
chr6	mk1290	5.467	chr6	1827771
chr6	mk1291	5.467	chr6	1830297
chr6	mk1292	5.467	chr6	1835767
chr6	mk1293	5.467	chr6	1835774
chr6	mk1295	5.467	chr6	1848760
chr6	mk1299	5.467	chr6	1858053
chr6	mk1301	5.467	chr6	1858250
chr6	mk1274	5.749	chr6	1801785
chr6	mk1271	6.045	chr6	1631693
chr6	mk1273	6.045	chr6	1801739
chr6	mk1302	6.047	chr6	1866396
chr6	mk1294	6.467	chr6	1835790
chr6	mk1268	6.803	chr6	1536552
chr6	mk1266	6.811	chr6	1536473
chr6	mk1269	6.817	chr6	1536558
chr6	mk1267	7.179	chr6	1536538
chr6	mk1259	7.567	chr6	1504100
chr6	mk1260	7.571	chr6	1504102
chr6	mk1270	7.571	chr6	1537248
chr6	mk1257	7.804	chr6	1489902
chr6	mk1256	8.046	chr6	1483435
chr6	mk1255	9.679	chr6	1140058
chr6	mk1254	12.449	chr6	443474
chr6	mk1250	12.457	chr6	418569
chr6	mk1253	12.459	chr6	421054
chr6	mk1251	12.465	chr6	418583
chr6	mk1249	23.417	chr6	196808
chr6	mk1272	28.565	chr6	1742176
chr6	mk1308	30.006	chr6	2207609
chr6	mk1306	30.012	chr6	2207540
chr6	mk1324	34.921	chr6	4562279
chr6	mk1325	44.563	chr6	5572588
chr6	mk1326	48.457	chr6	7197335
chr6	mk1333	48.968	chr6	7635918
chr6	mk1331	48.969	chr6	7635851
chr6	mk1339	48.969	chr6	7637942
chr6	mk1327	48.971	chr6	7632837
chr6	mk1341	59.084	chr6	9090999
chr6	mk1346	65.174	chr6	10530890
chr6	mk1342	65.176	chr6	10513790
chr6	mk1343	65.176	chr6	10513870
chr6	mk1344	65.176	chr6	10528193
chr6	mk1357	69.904	chr6	11351277
chr6	mk1350	69.917	chr6	11336164
chr6	mk1351	69.917	chr6	11336204
chr6	mk1352	69.917	chr6	11336207
chr6	mk1355	69.917	chr6	11348438
chr6	mk1356	69.917	chr6	11348500
chr6	mk1358	69.917	chr6	11351296
chr6	mk1354	69.919	chr6	11343302
chr6	mk1395	71.59	chr6	12534006
chr6	mk1394	71.802	chr6	12533946
chr6	mk1380	71.994	chr6	12506792
chr6	mk1381	71.994	chr6	12506828
chr6	mk1382	71.994	chr6	12506877
chr6	mk1384	71.994	chr6	12506916
chr6	mk1386	71.994	chr6	12508839
chr6	mk1388	71.994	chr6	12525224
chr6	mk1391	71.994	chr6	12530597
chr6	mk1392	71.994	chr6	12531309
chr6	mk1393	71.994	chr6	12532326
chr6	mk1396	71.994	chr6	12563760
chr6	mk1390	71.996	chr6	12530586
chr6	mk1359	80.21	chr6	11775708
chr6	mk1360	80.23	chr6	11775714
chr6	mk1361	80.232	chr6	11775735
chr6	mk1347	81.569	chr6	10987592
chr6	mk1348	81.569	chr6	10987593
chr6	mk1362	83.95	chr6	11799173
chr6	mk1370	84.118	chr6	11802150
chr6	mk1371	84.118	chr6	11802205
chr6	mk1373	84.118	chr6	11802274
chr6	mk1365	84.209	chr6	11799239
chr6	mk1376	84.561	chr6	12257103
chr6	mk1374	84.583	chr6	12256968
chr6	mk1405	92.653	chr6	16812892
chr6	mk1399	93.264	chr6	13222586
chr6	mk1401	93.264	chr6	13226648
chr6	mk1402	93.27	chr6	13476784
chr6	mk1400	93.278	chr6	13226614
chr6	mk1404	94.736	chr6	15888377
chr6	mk1403	94.941	chr6	15462650
chr6	mk1377	96.191	chr6	12336055
chr6	mk1379	96.196	chr6	12336131
chr6	mk1398	97.245	chr6	12632680
chr6	mk1397	97.247	chr6	12632608
chr6	mk1406	99.096	chr6	17370669
chr6	mk1407	105.111	chr6	19886978
chr6	mk1413	107.461	chr6	20663540
chr6	mk1408	108.432	chr6	20648233
chr6	mk1409	109.372	chr6	20658009
chr6	mk1411	109.462	chr6	20660455
chr6	mk1410	109.472	chr6	20660379
chr6	mk1415	112.677	chr6	21390031
chr6	mk1414	112.681	chr6	21389974
chr6	mk1416	112.681	chr6	21392830
chr6	mk1421	113.152	chr6	21447638
chr6	mk1418	113.155	chr6	21438712
chr6	mk1422	113.155	chr6	21461437
chr6	mk1417	113.165	chr6	21438650
chr6	mk1419	113.173	chr6	21438789
chr6	mk1437	116.344	chr6	23021540
chr6	mk1440	117.396	chr6	23448351
chr6	mk1439	117.404	chr6	23408767
chr6	mk1436	127.369	chr6	22802333
chr6	mk1431	128.45	chr6	21848659
chr6	mk1423	128.502	chr6	21761314
chr6	mk1428	128.502	chr6	21834467
chr6	mk1429	128.502	chr6	21848611
chr6	mk1430	128.502	chr6	21848616
chr6	mk1433	128.502	chr6	21867634
chr6	mk1424	128.504	chr6	21772117
chr6	mk1434	129.031	chr6	22034132
chr6	mk1425	129.543	chr6	21772212
chr6	mk1426	129.551	chr6	21772266
chr6	mk1432	129.56	chr6	21866301
chr6	mk1438	134.98	chr6	23187829
chr6	mk1445	136.795	chr6	24161390
chr6	mk1446	136.871	chr6	24161498
chr6	mk1448	137.742	chr6	24429625
chr6	mk1447	138.373	chr6	24161529
chr6	mk1443	140.015	chr6	23861951
chr6	mk1444	140.023	chr6	23862014
chr6	mk1449	143.101	chr6	24623145
chr6	mk1467	147.684	chr6	26138491
chr6	mk1468	147.684	chr6	26138492
chr6	mk1470	147.684	chr6	26197542
chr6	mk1471	147.684	chr6	26197609
chr6	mk1469	147.7	chr6	26154801
chr6	mk1476	149.211	chr6	26312791
chr6	mk1483	154.727	chr6	28527247
chr6	mk1482	154.788	chr6	28519582
chr6	mk1479	154.835	chr6	27916746
chr6	mk1480	155.747	chr6	27921236
chr6	mk1498	158.216	chr6	29537423
chr6	mk1497	159.627	chr6	29506261
chr6	mk1500	160.576	chr6	29757161
chr6	mk1499	161.406	chr6	29581937
chr6	mk1502	162.537	chr6	30348215
chr6	mk1503	162.537	chr6	30415785
chr6	mk1504	162.537	chr6	30420138
chr6	mk1508	163.126	chr6	30693459
chr6	mk1505	169.502	chr6	30459901
chr6	mk1506	169.522	chr6	30475851
chr6	mk1509	169.522	chr6	30712550
chr6	mk1510	169.522	chr6	30712617
chr6	mk1511	169.526	chr6	30712666
chr6	mk1501	170.323	chr6	29810523
chr6	mk1492	173.367	chr6	29432628
chr6	mk1490	173.446	chr6	29432553
chr6	mk1488	173.545	chr6	29421059
chr6	mk1491	173.575	chr6	29432579
chr6	mk1486	173.991	chr6	29403263
chr6	mk1494	174.424	chr6	29440508
chr6	mk1495	174.424	chr6	29440661
chr6	mk1485	175.63	chr6	29120375
chr6	mk1489	176.449	chr6	29422160
chr6	mk1484	178.144	chr6	28556916
chr6	mk1478	181.576	chr6	27146991
chr6	mk1475	184.496	chr6	26222561
chr6	mk1472	184.817	chr6	26205534
chr6	mk1477	185.635	chr6	26423265
chr6	mk1474	186.647	chr6	26216711
chr6	mk1473	187.068	chr6	26209144
chr6	mk1454	191.852	chr6	24676279
chr6	mk1466	192.318	chr6	24690699
chr6	mk1461	192.379	chr6	24690618
chr6	mk1450	192.456	chr6	24671455
chr6	mk1451	192.456	chr6	24672887
chr6	mk1453	192.456	chr6	24676231
chr6	mk1464	192.646	chr6	24690697
chr6	mk1457	192.858	chr6	24682847
chr6	mk1458	192.858	chr6	24690582
chr6	mk1455	192.86	chr6	24682652
chr6	mk1452	192.927	chr6	24676138
chr6	mk1441	196.811	chr6	23709011
chr6	mk1442	199.729	chr6	23818839
chr7	mk1512	0	chr7	184621
chr7	mk1513	0.619	chr7	283105
chr7	mk1514	1.795	chr7	517132
chr7	mk1517	3.461	chr7	1067798
chr7	mk1516	3.486	chr7	1065873
chr7	mk1515	4.025	chr7	956168
chr7	mk1518	11.816	chr7	1864578
chr7	mk1545	14.304	chr7	2573986
chr7	mk1540	14.837	chr7	2556379
chr7	mk1544	15.138	chr7	2556447
chr7	mk1535	15.395	chr7	2541376
chr7	mk1527	15.546	chr7	2281829
chr7	mk1522	15.664	chr7	2257283
chr7	mk1523	15.758	chr7	2257317
chr7	mk1526	15.929	chr7	2278031
chr7	mk1532	15.929	chr7	2297496
chr7	mk1530	16.065	chr7	2297360
chr7	mk1524	16.115	chr7	2257340
chr7	mk1529	16.252	chr7	2297264
chr7	mk1519	16.378	chr7	2256211
chr7	mk1520	16.378	chr7	2257196
chr7	mk1536	16.378	chr7	2552041
chr7	mk1537	16.378	chr7	2556265
chr7	mk1534	16.453	chr7	2541223
chr7	mk1546	20.433	chr7	3140700
chr7	mk1556	25.486	chr7	3612421
chr7	mk1560	25.515	chr7	3706649
chr7	mk1559	25.519	chr7	3612477
chr7	mk1548	26.045	chr7	3608424
chr7	mk1553	26.045	chr7	3610628
chr7	mk1555	26.045	chr7	3612293
chr7	mk1547	26.047	chr7	3608395
chr7	mk1554	26.061	chr7	3611384
chr7	mk1549	26.069	chr7	3608478
chr7	mk1563	27.802	chr7	4023516
chr7	mk1561	28.587	chr7	4023363
chr7	mk1564	31.546	chr7	4515953
chr7	mk1565	36.11	chr7	5279416
chr7	mk1566	36.764	chr7	5295137
chr7	mk1567	39.214	chr7	8205255
chr7	mk1579	39.509	chr7	8511808
chr7	mk1568	39.67	chr7	8262449
chr7	mk1569	39.67	chr7	8279838
chr7	mk1570	39.67	chr7	8288010
chr7	mk1571	39.67	chr7	8288012
chr7	mk1572	39.67	chr7	8317723
chr7	mk1573	39.67	chr7	8320111
chr7	mk1574	39.67	chr7	8351830
chr7	mk1575	39.67	chr7	8364398
chr7	mk1576	39.67	chr7	8370372
chr7	mk1577	40.075	chr7	8487256
chr7	mk1578	40.075	chr7	8499001
chr7	mk1582	40.075	chr7	8635379
chr7	mk1583	40.075	chr7	8635397
chr7	mk1584	40.075	chr7	8636683
chr7	mk1580	40.479	chr7	8535913
chr7	mk1581	40.479	chr7	8535990
chr7	mk1597	41.596	chr7	9485961
chr7	mk1595	41.712	chr7	9410657
chr7	mk1591	41.917	chr7	9197422
chr7	mk1588	42.114	chr7	9187293
chr7	mk1594	42.114	chr7	9197592
chr7	mk1606	42.394	chr7	9637696
chr7	mk1592	42.661	chr7	9197521
chr7	mk1596	42.665	chr7	9484096
chr7	mk1598	42.665	chr7	9487658
chr7	mk1600	42.665	chr7	9487740
chr7	mk1587	42.767	chr7	9182931
chr7	mk1614	43.65	chr7	10014840
chr7	mk1616	43.74	chr7	10056271
chr7	mk1613	43.905	chr7	9989322
chr7	mk1607	44.142	chr7	9795287
chr7	mk1612	44.142	chr7	9962052
chr7	mk1604	45.229	chr7	9624151
chr7	mk1602	45.326	chr7	9537208
chr7	mk1603	45.61	chr7	9624094
chr7	mk1611	45.9	chr7	9842937
chr7	mk1610	45.928	chr7	9842818
chr7	mk1615	45.949	chr7	10014869
chr7	mk1609	46.105	chr7	9842816
chr7	mk1617	47.658	chr7	10826634
chr7	mk1618	48.791	chr7	11302849
chr7	mk1619	48.791	chr7	11327763
chr7	mk1621	50.771	chr7	12342223
chr7	mk1622	50.783	chr7	12650377
chr7	mk1620	50.785	chr7	12342175
chr7	mk1631	63.9	chr7	15499012
chr7	mk1625	64.053	chr7	15105780
chr7	mk1626	64.145	chr7	15105834
chr7	mk1624	64.679	chr7	15055748
chr7	mk1623	64.778	chr7	15055678
chr7	mk1633	65.044	chr7	15542070
chr7	mk1638	65.09	chr7	15627789
chr7	mk1637	65.868	chr7	15627725
chr7	mk1629	66.371	chr7	15390919
chr7	mk1628	66.528	chr7	15171706
chr7	mk1630	66.718	chr7	15413271
chr7	mk1645	67.907	chr7	15690591
chr7	mk1643	68.144	chr7	15690573
chr7	mk1639	68.172	chr7	15644515
chr7	mk1632	68.196	chr7	15542012
chr7	mk1646	68.21	chr7	15783981
chr7	mk1640	68.218	chr7	15653600
chr7	mk1644	68.228	chr7	15690574
chr7	mk1641	68.242	chr7	15653630
chr7	mk1635	68.274	chr7	15627615
chr7	mk1634	68.312	chr7	15542083
chr7	mk1647	77.857	chr7	16668045
chr7	mk1649	80.304	chr7	17313613
chr7	mk1653	82.31	chr7	17933408
chr7	mk1652	82.36	chr7	17925658
chr7	mk1651	83.391	chr7	17923874
chr7	mk1655	87.494	chr7	18633398
chr7	mk1654	87.496	chr7	18633284
chr7	mk1659	89.317	chr7	18846769
chr7	mk1658	89.551	chr7	18846129
chr7	mk1656	89.555	chr7	18846064
chr7	mk1660	89.564	chr7	18849416
chr7	mk1661	90.115	chr7	18849431
chr7	mk1669	91.262	chr7	19144788
chr7	mk1668	91.266	chr7	19083865
chr7	mk1663	91.779	chr7	18964642
chr7	mk1667	91.779	chr7	19013647
chr7	mk1662	91.8	chr7	18954574
chr7	mk1664	91.814	chr7	18989292
chr7	mk1665	91.846	chr7	18991984
chr7	mk1682	93.052	chr7	19705880
chr7	mk1695	95	chr7	19830546
chr7	mk1693	95.047	chr7	19830317
chr7	mk1694	95.061	chr7	19830381
chr7	mk1692	95.065	chr7	19829153
chr7	mk1691	95.073	chr7	19829134
chr7	mk1709	99.783	chr7	21230138
chr7	mk1703	106.96	chr7	21208803
chr7	mk1706	106.97	chr7	21225905
chr7	mk1704	106.972	chr7	21224072
chr7	mk1707	106.972	chr7	21230111
chr7	mk1708	106.972	chr7	21230128
chr7	mk1710	107.403	chr7	21352563
chr7	mk1702	107.411	chr7	20754446
chr7	mk1712	108.782	chr7	22063322
chr7	mk1711	108.784	chr7	22022049
chr7	mk1705	109.289	chr7	21225873
chr7	mk1697	111.856	chr7	20342049
chr7	mk1698	111.858	chr7	20370960
chr7	mk1699	111.858	chr7	20371746
chr7	mk1700	111.868	chr7	20371749
chr7	mk1701	111.876	chr7	20371809
chr7	mk1677	113.19	chr7	19601509
chr7	mk1671	113.647	chr7	19535838
chr7	mk1673	113.647	chr7	19585429
chr7	mk1674	113.647	chr7	19585434
chr7	mk1675	113.647	chr7	19587590
chr7	mk1678	113.647	chr7	19663152
chr7	mk1683	113.647	chr7	19713813
chr7	mk1685	113.647	chr7	19732961
chr7	mk1686	113.647	chr7	19733010
chr7	mk1688	113.647	chr7	19733019
chr7	mk1689	113.647	chr7	19733052
chr7	mk1687	113.685	chr7	19733016
chr7	mk1684	113.705	chr7	19731113
chr7	mk1676	114.482	chr7	19601497
chr7	mk1672	114.547	chr7	19554648
