# Supplementary material for: Quantitative trait locus mapping of fruit aroma compounds in cucumber (Cucumber sativus L.) based on a recombinant inbred line population
Source: Hortic Res. 2022 Jul 6;9:uhac151. doi: 10.1093/hr/uhac151 (PMC9527598; doi:10.1093/hr/uhac151)
Supplement: Web_Material_uhac151 [file web_material_uhac151.zip › Table S4.xlsx]

## Sheet: Sheet1
Table S4: SNP information of Q16 and Q24.
Gene ID	ANNO_REGION	POS	Q16	Q24
CsaV3_2G005360	exonic	2938375	G	T
	exonic	2938395	T	C
	exonic	2941838	G	C
	exonic	2941869	T	C
	exonic	2941878	T	C
	exonic	2941885	C	G
	exonic	2941896	A	C
	exonic	2942543	C	T
	exonic	2943157	G	A
	exonic	2943161	T	C
	exonic	2943335	G	A
	exonic	2943353	G	T
	intronic	2938828	G	C
	intronic	2938846	G	A
	intronic	2938954	A	G
	intronic	2938970	T	C
	intronic	2938995	C	G
	intronic	2939135	A	G
	intronic	2941186	C	T
	intronic	2941203	A	G
	intronic	2941242	T	C
	intronic	2942009	G	T
	intronic	2942059	G	C
	intronic	2942261	A	T
	intronic	2938919	GTCT	GT
	intronic	2938977	CTTTTTTTTTT	CTTTTTTTTT
	intronic	2939120	GTAAT	GT
	intronic	2939433	AAACAACAACAACAA	AAACAACAACAACAACAA
	intronic	2942027	CAAAA	CAAAAA
	intronic	2942090	AC	ACTCTTTTTT
	intronic	2942675	CT	CTGAT
CsaV3_2G006370	exonic	2989035	A	T
	exonic	2989134	G	A
	exonic	2990378	C	T
	exonic	2991577	T	C
	exonic	2991634	T	A
	exonic	2991685	T	C
	intronic	2988377	G	T
	intronic	2988382	C	A
	intronic	2988448	CACGT	CT
	intronic	2988463	TTATTATTAT	TT
	intronic	2988474	A	T
	intronic	2988511	C	T
	intronic	2988513	AT	A
	intronic	2988569	G	A
	intronic	2988602	A	G
	intronic	2988949	T	C
	intronic	2989371	T	C
	intronic	2989516	G	T
	intronic	2989935	G	T
	intronic	2990433	C	T
	intronic	2990452	T	C
	intronic	2990469	G	A
	intronic	2990481	G	A
	intronic	2991033	C	T
CsaV3_2G006390	intronic	3015352	G	A
