# Supplementary material for: Quantitative trait locus mapping of fruit aroma compounds in cucumber (Cucumber sativus L.) based on a recombinant inbred line population
Source: Hortic Res. 2022 Jul 6;9:uhac151. doi: 10.1093/hr/uhac151 (PMC9527598; doi:10.1093/hr/uhac151)
Supplement: Web_Material_uhac151 [file web_material_uhac151.zip › Table S5.xlsx]

## Sheet: Sheet1
Table S5: Transcription factor binding sites in the CsLOX8 promoters in Q16 and Q24.
Factor/Site Name	Location	String	Signal Sequence	Sequence Name
B3	1427-1447	+	TAGTTTTTTTTTACAGGTAAA	Q24
C2H2	1146-1161	+	TTTTTGTCTATTTTCA	Q24
Dof	1060-1080	+	CGAATAAAAAAGTCAATAAAA	Q16
G2-like	205-215	+	ATCTATGATTC	Q16
EIL	1149-1169	+	TTGTCTATTTTCAAAAAAGTT	Q24
MYB	206-226	-	AAATAAAAAGATAATCATAGA	Q24
TCP	363-392	+	TACGGGTCCTGTTTCAGGTCTCTAGTTTTT	Q16
WRKY	1067-1077	+	AAAAGTCAATA	Q16
WRKY	225-237	-	CAAAGTCAATTAA	Q24
YABBY	208-215	+	TATGATTA	Q24
