# Supplementary material for: Quantitative trait locus mapping of fruit aroma compounds in cucumber (Cucumber sativus L.) based on a recombinant inbred line population
Source: Hortic Res. 2022 Jul 6;9:uhac151. doi: 10.1093/hr/uhac151 (PMC9527598; doi:10.1093/hr/uhac151)
Supplement: Web_Material_uhac151 [file web_material_uhac151.zip › Table S6.xlsx]

## Sheet: Sheet1
Table S6. Information of nine cucumber inbred lines
Varieties Name	origin	market class
9930	Beijing, China	Asian cucumber
Gy14	America	North American pickling cucumber
26	China	Asian cucumber
14	-	fruit-type cucumber
S63	China	Asian cucumber
JY4	Tianjin, China	Asian cucumber
XABP	China	landrace
8681	China	Asian cucumber
DA33	China	Asian cucumber
