# Supplementary material for: Quantitative trait locus mapping of fruit aroma compounds in cucumber (Cucumber sativus L.) based on a recombinant inbred line population
Source: Hortic Res. 2022 Jul 6;9:uhac151. doi: 10.1093/hr/uhac151 (PMC9527598; doi:10.1093/hr/uhac151)
Supplement: Web_Material_uhac151 [file web_material_uhac151.zip › Table S7.xlsx]

## Sheet: Sheet1
Table S7: Primers used in this study.
	Primer	Forward Sequence (5'-3')	Reverse Sequence (5'-3')
qRT-PCR	CsaV3_2G005350	GCTGCTCCATCCTCACTTTCG	TCATTCCGTACTGCTTCATCG
	CsaV3_2G005360	CAGCCGTCGATTCCTACC	CCAAAGTCCACTCAGGGTTAC
	CsaV3_2G006370	CTTCATCCAATTCACAAGCTG	AACCAAATCTCAAGTCCATCA
	CsaV3_2G006380	TGAGCGTGCTTCATCCAATCC	CATGTTTCTTGTCAGCGTGGC
	CsaV3_2G006390	CCTAAGAGCAAACTTGACCCA	TGTAAGACCTTCTAAGCCGAAC
	CsaV3_2G006420	CCCACAAGTTGTTAAAGAGG	CGACGAATGATTAGAGGGTT
	CsaV3_2G006440	TGGTGGAAAGAGGTTAGA	TATGCCTACGACTTATTG
	CsaV3_2G006460	ATTTGCTATGGAGTTGTCTTC	CATGCTTCATGTTTCTTGTCA
	CsaV3_2G006470	ACACCCTCAACATAACAA	CTCAATAATGCCATCAAC
Amplified sequence	CsLOX08-CDS	ATGTTGATTGGAAGCATT	CGTTCGTCACTTGATAAA
	CsLOX06-CDS	ATGTTGCTTCATACCATATCAAAAATC	TTAAATAGAGATACTATTAGGAATTCCTTTTCC
	CsLOX08-promoter	GTTTCCATTTAAAATTCTCTTTGAATAAG	CTTCTCATCGTTATCGTACGTCATTT
	CsLOX06-promoter	GGATGCTCGAATTCAGAGATGAT	AAATACGATCAAGATTGTTTTAAAATCA
InDel	CsLOX08-indel	CGCTTTTTATTAAAAGAAAACG	TACCTCATTCACAGTGAGTCCA
